# Supplementary material for: Comparative Analysis of Microbiome Metagenomics in Reintroduced Wild Horses and Resident Asiatic Wild Asses in the Gobi Desert Steppe
Source: Microorganisms. 2022 Jun 7;10(6):1166. doi: 10.3390/microorganisms10061166 (PMC9229091; doi:10.3390/microorganisms10061166)
Supplement: Supplementary file 1 [file microorganisms-10-01166-s001.zip]

Archive with 1 entries (1 files):
- microorganisms-1669990-supplementary.pdf
